# Supplementary material for: High-resolution transcription atlas of the mitotic cell cycle in budding yeast
Source: Genome Biol. 2010 Mar 1;11(3):R24. doi: 10.1186/gb-2010-11-3-r24 (PMC2864564; doi:10.1186/gb-2010-11-3-r24)
Supplement: Additional file 1 — A table providing control data on the synchronous division of the yeast cells. Excel sheet 1 contains a table of the number and percentage of budded cells and dividing nuclei over time with the progression of the cell cycle; sheet 2 contains a chart of these data. [file gb-2010-11-3-r24-S1.xls]

## Sheet: budded cells & dividing nuclei
	0	10	20	30	40	50	60	70	80	90	100	110	120	130	140	150	160	170	180	190	200	210
# budded cells	2	1	4	23	97	415	25	35	76	77	0	0	19	178	48	95	115	75	101	102	3	19
# non-budded cells	229	118	63	0	2	12	0	0	0	0	144	150	164	79	8	2	2	1	0	0	91	134
total	231	119	67	24	99	427	25	35	76	77	144	150	183	257	56	97	117	76	101	102	94	153
% of budded	0.00865801	0.00840336	0.0597015	0.958333	0.979798	0.971897	1	1	1	1	1	1	0.1012	0.692607	0.857143	0.979381	0.982906	0.986842	1	1	0.0319149	0.124183
% of non-budded		0.991597	0.940299	0	0.020202	0.028103	0	0	0	0	0	0	0.896175	0.307393	0.142857	0.0206186	0.017094	0.0131579			0.968085	0.875817
total # of nuclei	231	119	67	24	99	427	25	35	76	77	142	150	183	257	56	97	117	76	101	102	94	153
nucleus across the bud neck	2	1	0	0	0	20	1	20	72	15	4	0	0	0	0	4	114	10	11	6	0	0
% from total w/ nucleus across	0.0086	0.0084	0	0	0	0.0468	0.04	0.57	0.947	0.1948	0.028169						0.974359	0.131579	0.108911	0.0588235
# of divided nuclei	0	0	0	0	0	0	0	0	4	62	0	0	0	0	0	0	0	74	92	94	0	0
% from total w/ nucleus divided									0.0526316	0.805195								0.973684	0.910891	0.921569
									0.0526	0.802
