# Supplementary material for: High-resolution transcription atlas of the mitotic cell cycle in budding yeast
Source: Genome Biol. 2010 Mar 1;11(3):R24. doi: 10.1186/gb-2010-11-3-r24 (PMC2864564; doi:10.1186/gb-2010-11-3-r24)
Supplement: Additional file 3 — A table listing antisense and novel intergenic transcripts identified in our study. Excel sheet 1 is a table of all 523 antisense transcripts, characterized by their genomic position, length and overlapping sense feature; sheet 2 is a table of all 135 unannotated intergenic transcripts, categorized by genomic position and length. Cycling intergenic transcripts are highlighted in sheet 2. [file gb-2010-11-3-r24-S3.xls]

## Sheet: 523 antisense transcripts
chr	strand	start	end	length	opposite sense transcript
1	+	107263	107367	105	YAL023C
1	+	43449	45073	1625	YAL054C
1	+	68727	69503	777	YAL039C
1	-	142795	142875	81	YAL003W
1	-	184131	184323	193	YAR027W
1	-	189427	191819	2393	YARWdelta7, YAR035W
1	-	31485	32733	1249	YAL062W
1	-	33077	34341	1265	YAL061W
1	-	77451	77595	145	YAL035W
2	+	134063	134215	153	YBL045C
2	+	144119	144943	825	YBL039C
2	+	257184	257920	737	YBR011C
2	+	276760	278496	1737	YBR019C
2	+	324416	325024	609	YBR044C
2	+	334952	335056	105	YBR049C
2	+	370535	370847	313	YBR066C
2	+	372119	372543	425	YBR067C
2	+	378199	378479	281	YBR069C
2	+	420247	420615	369	YBR086C
2	+	427911	428975	1065	YBR092C
2	+	453607	454687	1081	YBR107C
2	+	46785	47153	369	YBL091C-A
2	+	474872	476000	1129	YBR117C
2	+	492272	492752	481	YBR127C
2	+	531944	532056	113	YBR143C
2	+	612272	613424	1153	YBR196C
2	+	615408	616032	625	YBR197C
2	+	714800	715720	921	YBR248C
2	-	126211	127427	1217	YBL049W, YBL048W
2	-	166467	166947	481	YBL029W
2	-	168947	169099	153	YBL027W
2	-	219996	221217	1222	YBL005W, YBLWdelta8, YBLWdelta9, YBLWTy1-1
2	-	315604	316284	681	YBR039W
2	-	333428	333772	345	YBR048W
2	-	393515	394723	1209	YBR078W
2	-	452763	452883	121	YBR106W
2	-	505108	505244	137	YBR135W
2	-	539804	540996	1193	YBR149W
2	-	590100	591348	1249	YBR180W
2	-	601540	602100	561	YBR186W
2	-	605140	605380	241	YBR189W
2	-	606876	607092	217	YBR191W
2	-	628964	629756	793	YBR203W
2	-	633972	634532	561	YBR205W
2	-	651340	652844	1505	YBR214W
2	-	722484	722852	369	YBR252W
2	-	774668	776236	1569	YBR286W
2	-	789300	791236	1937	YBR294W
3	+	125241	126193	953	YCR007C
3	+	132353	133729	1377	YCR010C, YCR011C
3	+	202729	204209	1481	YCR042C
3	+	22441	22921	481	YCL059C
3	+	242609	244057	1449	YCR073C
3	+	39897	40641	745	YCL049C
3	+	44913	45905	993	YCL045C
3	-	113573	114189	617	YCL001W-B
3	-	214029	214749	721	YCR051W
3	-	308501	309949	1449	YCR105W
3	-	312693	314685	1993	YCR106W, YCR107W
4	+	1014643	1014955	313	YDR277C
4	+	1071475	1072507	1033	YDR304C
4	+	1123955	1124531	577	YDR326C
4	+	1151979	1152355	377	YDR341C
4	+	1162347	1162899	553	YDR344C
4	+	1163707	1164179	473	YDR345C
4	+	1192731	1193779	1049	YDR359C
4	+	1224739	1225187	449	YDR375C
4	+	1295819	1296691	873	YDR414C
4	+	1406083	1408115	2033	YDR475C
4	+	1483731	1484299	569	YDR522C
4	+	271721	271825	105	YDL106C
4	+	312881	313897	1017	YDL079C
4	+	320297	321001	705	YDL076C
4	+	323929	324393	465	YDL074C
4	+	334209	334297	89	YDL067C
4	+	362665	362969	305	YDL052C
4	+	431217	431289	73	YDL012C
4	+	460577	460657	81	YDR006C
4	+	59137	60481	1345	YDL223C
4	+	617490	618354	865	YDR087C
4	+	626466	627146	681	YDR091C
4	+	651626	652058	433	YDRCdelta9
4	+	665370	665506	137	YDR105C
4	+	718690	719794	1105	YDR132C
4	+	722298	723026	729	YDR135C
4	+	831779	832435	657	YDR185C
4	+	904299	904995	697	YDR218C
4	+	929963	930363	401	YDR233C
4	+	968411	969435	1025	YDR256C
4	-	109029	110653	1625	YDL195W
4	-	1102567	1103543	977	YDR317W
4	-	116389	116973	585	YDL192W
4	-	1183063	1183503	441	YDR353W
4	-	1235399	1236175	777	YDR380W
4	-	1251343	1251431	89	YDR388W
4	-	1259767	1260151	385	YDR393W
4	-	1260631	1261295	665	YDR393W
4	-	1261615	1261927	313	YDR394W
4	-	1279159	1279927	769	YDR406W
4	-	128381	128869	489	YDL185W
4	-	1291519	1292119	601	YDR409W
4	-	1312039	1312559	521	YDR421W
4	-	1338199	1339215	1017	YDR438W
4	-	134821	135509	689	YDL181W
4	-	1362815	1364503	1689	YDR452W
4	-	1378999	1379287	289	YDR457W
4	-	1451311	1452815	1505	YDR501W
4	-	1508263	1509791	1529	YDR536W
4	-	215829	217109	1281	YDL137W
4	-	232869	233909	1041	YDL128W
4	-	370957	371893	937	YDL046W
4	-	427277	427613	337	YDL014W
4	-	433357	434053	697	YDL008W
4	-	453093	453477	385	YDR002W
4	-	525422	526814	1393	YDR037W
4	-	575086	575806	721	YDR061W
4	-	580206	580430	225	YDR064W
4	-	598598	600254	1657	YDR076W
4	-	601174	601830	657	YDR077W
4	-	653734	654414	681	YDR099W
4	-	690206	690374	169	YDR119W
4	-	808854	809574	721	YDR172W
4	-	84541	85317	777	YDL210W
4	-	892863	893503	641	YDR214W
4	-	908055	909407	1353	YDR221W
4	-	912447	913735	1289	YDR223W
4	-	927559	927631	73	YDR232W
4	-	931335	931663	329	YDR234W
4	-	954175	954775	601	YDR246W
5	+	236345	236801	457	YER043C
5	+	239617	241569	1953	YER044C-A, YER045C
5	+	265001	265449	449	YER055C
5	+	270721	271577	857	YER057C
5	+	285233	287369	2137	YER065C
5	+	41825	41961	137	YEL060C
5	+	461145	461577	433	YER145C
5	+	490073	491057	985	YER158C
5	-	116725	117085	361	YEL021W
5	-	134461	135229	769	YEL011W
5	-	161493	162429	937	YER005W
5	-	175277	177093	1817	YER011W, YERWdelta7
5	-	203349	204597	1249	YER024W
5	-	248693	249669	977	YERCdelta8, YERWdelta9
5	-	302661	303221	561	YER072W
5	-	424717	424821	105	snR4
5	-	433629	433933	305	YER133W
5	-	526981	527277	297	YER171W
5	-	540709	541445	737	YER175W-A
5	-	546237	546389	153	YER177W
5	-	548645	549213	569	YER179W
5	-	565733	566557	825	YER187W
5	-	76101	77413	1313	YEL041W
5	-	98573	99437	865	YEL028W
6	+	240505	241017	513	YFR044C
6	+	53385	54377	993	YFL039C
6	+	54969	55953	985	YFL038C
6	+	89585	90505	921	YFL024C
6	-	133429	133877	449	YFL004W
6	-	212997	213381	385	YFR030W
6	-	76589	77765	1177	YFL030W
7	+	1020450	1020770	321	YGR264C
7	+	1059058	1059642	585	YGR283C
7	+	122811	123107	297	YGL200C
7	+	149715	149923	209	YGL187C
7	+	27777	29193	1417	YGL251C
7	+	362227	363883	1657	YGL077C
7	+	427435	427955	521	YGL037C
7	+	433531	435091	1561	YGL034C
7	+	437491	437811	321	YGL031C
7	+	442115	442955	841	YGL028C
7	+	482571	482675	105	YGL008C
7	+	731355	733011	1657	YGR121C
7	+	787323	787659	337	YGR148C
7	+	847763	848515	753	YGR175C
7	+	852235	852403	169	YGR178C
7	+	877483	877811	329	YGR189C
7	+	968842	970506	1665	YGR239C
7	+	973330	973570	241	YGR240C
7	+	974274	974770	497	YGR240C-A
7	-	108607	109855	1249	YGL205W
7	-	11229	11717	489	YGL258W
7	-	210383	213727	3345	YGL156W
7	-	24813	25205	393	YGL253W
7	-	272431	272887	457	YGL125W
7	-	34005	34925	921	YGL249W
7	-	354751	355535	785	YGL083W
7	-	359343	359927	585	YGL079W
7	-	40421	40669	249	YGL245W
7	-	454935	455087	153	YGL021W
7	-	543463	544127	665	YGR029W
7	-	556455	556631	177	YGR034W
7	-	577383	579287	1905	YGR041W
7	-	673231	674703	1473	YGR094W
7	-	761383	761519	137	YGR135W
7	-	770399	771911	1513	YGR141W
7	-	783071	783311	241	YGR145W
7	-	798703	800143	1441	YGR155W
7	-	800663	801719	1057	YGR156W
7	-	826631	827079	449	YGR162W
7	-	905055	905359	305	YGR203W
7	-	943015	944791	1777	YGR224W
8	+	120673	121521	849	YHR007C
8	+	122169	123817	1649	YHR007C-A, YHR008C
8	+	164977	166601	1625	YHR028C
8	+	221784	222712	929	YHR061C
8	+	286016	286920	905	YHR091C
8	+	294144	296352	2209	YHR096C
8	+	314248	314720	473	YHR100C
8	+	365368	365488	121	YHR131C
8	+	378137	380073	1937	YHR139C
8	+	64529	64921	393	YHL021C
8	-	131941	132885	945	YHR014W
8	-	14957	15789	833	YHL043W, YHL042W
8	-	204589	207125	2537	YHR048W, YHR049W
8	-	332388	332580	193	YHR110W
8	-	356788	358124	1337	YHR124W
8	-	383677	384573	897	YHR142W
8	-	385749	386461	713	YHR143W
8	-	456343	458487	2145	YHR177W
8	-	462839	463279	441	YHR179W
8	-	517599	518703	1105	YHR208W
8	-	519543	520231	689	YHR209W
8	-	56597	58845	2249	YHL024W
9	+	136849	137241	393	YIL119C
9	+	186809	187233	425	YIL094C
9	+	202249	202865	617	YIL084C
9	+	210737	212153	1417	YIL079C
9	+	219953	220729	777	YIL075C
9	+	222865	224401	1537	YIL073C
9	+	22959	25969	3011	YIL169C
9	+	243633	243929	297	YIL063C
9	+	257793	258321	529	YIL051C
9	+	274209	274657	449	YIL043C
9	+	283129	283737	609	YIL037C
9	+	289257	290241	985	YIL034C
9	+	31185	32561	1377	YIL166C
9	+	369777	369873	97	YIR006C
9	+	406657	407905	1249	YIR027C
9	+	412257	412649	393	YIR030C
9	-	132109	135157	3049	YIL121W, YIL120W
9	-	154293	154869	577	YIL112W
9	-	155285	155853	569	YIL111W
9	-	172661	173621	961	YIL103W
9	-	195397	196205	809	YIL089W
9	-	333653	334517	865	YIL011W
9	-	408741	410125	1385	YIR028W
10	+	111729	113545	1817	YJL163C
10	+	123737	125449	1713	YJL157C
10	+	126769	128801	2033	YJL156C
10	+	136553	137009	457	YJL151C
10	+	193793	194833	1041	YJL116C
10	+	289873	290665	793	YJL079C
10	+	291913	293537	1625	YJL078C
10	+	374961	375641	681	YJL038C
10	+	471065	471593	529	YJR025C
10	+	595465	595737	273	YJR091C
10	+	67865	68689	825	YJL196C
10	+	698585	699537	953	YJR143C
10	+	74945	75105	161	YJL190C
10	-	144413	144821	409	YJL146W
10	-	226221	226557	337	YJL105W
10	-	238325	239021	697	YJL100W
10	-	27189	28325	1137	YJL214W
10	-	334549	335605	1057	YJL054W
10	-	340493	342141	1649	YJL051W
10	-	356045	357245	1201	YJL045W
10	-	449845	450061	217	YJR006W
10	-	463045	463349	305	YJR015W
10	-	610933	611981	1049	YJR096W
10	-	627797	628629	833	YJR107W, YJR108W
10	-	647909	648149	241	YJR121W
10	-	652005	652277	273	YJR123W
10	-	703349	705149	1801	YJR146W, YJR147W
10	-	722893	724045	1153	YJR153W
10	-	95389	95589	201	YJL174W
11	+	141764	142852	1089	YKL164C
11	+	164948	166052	1105	YKL151C
11	+	201636	202553	918	YKLCsigma1
11	+	337108	337252	145	YKL054C
11	+	379764	380116	353	YKL032C
11	+	383276	383684	409	YKL029C
11	+	455492	456644	1153	YKR009C
11	+	461260	462068	809	YKR011C
11	+	466060	467452	1393	YKR015C
11	+	499220	499308	89	YKR029C
11	+	533716	534548	833	YKR053C
11	+	605269	606477	1209	YKR089C
11	+	617614	617958	345	YKR094C
11	+	66516	67596	1081	YKL201C
11	+	69780	70348	569	YKL198C
11	+	74996	75388	393	YKL196C
11	-	126608	127008	401	YKL172W
11	-	203832	204600	769	YKL127W
11	-	209464	209608	145	YKL125W
11	-	22381	23965	1585	YKL217W
11	-	237680	237856	177	YKL106W
11	-	251040	251384	345	YKL101W
11	-	264136	265528	1393	YKL093W
11	-	304536	306696	2161	YKL071W, YKL070W
11	-	308608	309496	889	YKL068W-A
11	-	314496	315032	537	YKL067W, YKL066W
11	-	340912	341760	849	YKL051W
11	-	374192	374720	529	YKL033W-A
11	-	519200	519464	265	YKR042W
11	-	6205	7749	1545	YKL221W
12	+	1018103	1018887	785	YLR441C
12	+	224201	225161	961	YLR038C
12	+	230041	230489	449	YLR042C
12	+	245577	246177	601	YLR050C
12	+	252753	252953	201	YLR055C
12	+	26265	27185	921	YLL057C
12	+	274177	275073	897	YLR070C
12	+	329729	329905	177	YLR095C
12	+	343505	343881	377	YLR102C
12	+	388889	390409	1521	YLR121C
12	+	395817	396641	825	YLR127C
12	+	446705	446961	257	YLR153C
12	+	540785	541601	817	YLR194C
12	+	603905	604417	513	YLR229C
12	+	699977	700857	881	YLR278C
12	+	709529	709665	137	YLR286C
12	+	735497	736185	689	YLR304C
12	+	839159	839247	89	YLR355C
12	+	873791	874927	1137	YLR377C
12	+	910271	911303	1033	YLR396C
12	-	1029411	1029747	337	YLR448W
12	-	1034483	1035723	1241	YLR450W
12	-	112357	112973	617	YLL017W, YLL016W
12	-	125485	125845	361	YLL012W
12	-	203261	204717	1457	YLR030W, YLR031W
12	-	254341	255021	681	YLR056W
12	-	261493	261853	361	YLR060W
12	-	282973	283149	177	YLR075W
12	-	290045	291693	1649	YLR081W
12	-	323509	325141	1633	YLR092W
12	-	371389	372741	1353	YLR113W
12	-	409165	409597	433	YLR133W
12	-	414493	415621	1129	YLR135W
12	-	637749	639837	2089	YLR249W
12	-	641541	642349	809	YLR251W, YLR252W
12	-	649741	650962	1222	YLR256W, YLRWdelta13, YLRWTy1-3
12	-	678949	679949	1001	YLR267W
12	-	729181	729453	273	YLR300W
12	-	807211	808699	1489	YLR341W
12	-	809779	810203	425	YLR342W
12	-	811115	811467	353	YLR342W
12	-	812923	813707	785	YLR342W
12	-	819939	820123	185	YLR344W
12	-	832691	833443	753	YLR352W
12	-	853891	854323	433	YLR364W
12	-	856747	857219	473	YLR367W, snR44
12	-	925987	926515	529	YLR403W
12	-	951243	951539	297	YLR413W
13	+	123241	123585	345	YML073C
13	+	140457	141545	1089	YML066C
13	+	165537	167041	1505	YML054C
13	+	19425	19737	313	YML126C
13	+	20777	21761	985	YML125C
13	+	24025	25297	1273	YML123C
13	+	347185	348425	1241	YMR038C
13	+	413121	413625	505	YMR074C
13	+	430129	431097	969	YMR081C
13	+	450849	451353	505	YMR091C
13	+	522217	522753	537	YMR127C
13	+	535009	535553	545	YMR132C
13	+	588561	588737	177	YMR164C
13	+	58857	59345	489	YML104C
13	+	623585	625281	1697	YMR181C, YMR182C
13	+	763353	763977	625	YMR247C
13	+	775985	776769	785	YMR253C
13	+	873009	873904	896	YMR303C
13	+	912521	914529	2009	YMR319C
13	+	94457	95585	1129	YML087C
13	-	219277	219837	561	YML029W
13	-	233501	233757	257	YML019W
13	-	248053	248277	225	YML010W
13	-	265517	267461	1945	YML002W, YML001W
13	-	288389	289685	1297	YMR011W
13	-	352637	353269	633	YMR042W
13	-	354173	354629	457	YMR043W
13	-	388757	390789	2033	YMR058W
13	-	409173	409261	89	YMR070W
13	-	435509	435933	425	YMR083W
13	-	536109	537077	969	YMR133W
13	-	56781	57325	545	YML106W
13	-	618389	619429	1041	YMR178W
13	-	632845	633645	801	YMR186W
13	-	687797	688845	1049	YMR210W
13	-	772749	773573	825	YMR251W
13	-	902709	903845	1137	YMR315W
14	+	131465	131545	81	YNL271C
14	+	16441	17473	1033	YNL331C
14	+	268361	269017	657	YNL197C
14	+	270281	270849	569	YNL196C
14	+	272033	273937	1905	YNL195C, YNL194C
14	+	296185	296473	289	YNL182C
14	+	318633	319169	537	YNL168C
14	+	345625	346001	377	YNL153C
14	+	372473	374273	1801	YNL134C, YNL133C
14	+	417001	417233	233	YNL111C
14	+	444785	446833	2049	YNL095C
14	+	478593	479193	601	YNL079C
14	+	493977	494497	521	YNL069C
14	+	587490	588242	753	YNL024C
14	+	618450	619362	913	YNL007C
14	+	632922	633850	929	YNR002C
14	+	731306	733242	1937	YNR056C
14	+	744370	745834	1465	YNR062C
14	+	755362	756234	873	YNR067C
14	+	770266	771482	1217	YNR071C
14	-	110885	112853	1969	YNL279W
14	-	115773	116389	617	YNL278W
14	-	201629	201957	329	YNL239W
14	-	205277	206677	1401	YNL237W
14	-	250693	251717	1025	YNL210W
14	-	254053	255013	961	YNL208W
14	-	282429	282997	569	YNL190W
14	-	290965	291157	193	YNL186W
14	-	333237	333341	105	YNL161W
14	-	375589	375861	273	YNL132W
14	-	406373	407805	1433	YNL117W
14	-	462469	464973	2505	YNL087W
14	-	490325	491173	849	YNL072W
14	-	542214	542798	585	YNL046W
14	-	609998	610862	865	YNL012W
14	-	635894	636718	825	YNR004W
14	-	652462	653198	737	YNR014W
14	-	65757	66037	281	YNL300W
14	-	740430	742102	1673	YNR060W
14	-	766894	768214	1321	YNR070W
15	+	1015401	1016473	1073	YOR361C
15	+	18273	18561	289	YOLCdelta2
15	+	28713	31273	2561	YOL155C
15	+	335889	337225	1337	YOR005C
15	+	337745	338449	705	YOR006C
15	+	341273	341649	377	YOR008C
15	+	36369	38577	2209	YOL153C
15	+	389689	391337	1649	YOR032C
15	+	422513	424721	2209	YOR049C, YOR050C
15	+	437377	438417	1041	YORCdelta11
15	+	491145	491881	737	YOR090C
15	+	506945	507817	873	YOR097C
15	+	541529	541817	289	YOR116C
15	+	552321	552465	145	YOR122C
15	+	667865	668865	1001	YOR178C
15	+	681481	682105	625	YOR185C
15	+	699177	700481	1305	YOR192C
15	+	778585	778849	265	YOR234C
15	+	81513	82177	665	YOL126C
15	+	898609	899529	921	YOR311C
15	+	958369	958865	497	YOR339C
15	+	96657	97025	369	YOL118C
15	-	1044781	1045965	1185	YOR376W-A
15	-	1059509	1059925	417	YOR382W
15	-	110301	110389	89	YOL109W
15	-	219173	220541	1369	YOL058W
15	-	236261	236429	169	YOL051W
15	-	332285	333341	1057	YOR003W
15	-	34581	35629	1049	YOL154W
15	-	356205	357205	1001	YOR012W, YOR013W
15	-	380333	380469	137	YOR026W
15	-	400349	401365	1017	YOR036W
15	-	444885	445589	705	YOR063W
15	-	447413	448357	945	YOR065W
15	-	494373	494581	209	YOR091W
15	-	521629	522525	897	YOR107W
15	-	5637	6893	1257	YOL164W
15	-	684861	685333	473	YOR187W
15	-	691045	692181	1137	YOR190W
15	-	722061	722589	529	YOR202W, YOR203W
15	-	723029	723141	113	YOR204W
15	-	735469	735781	313	YOR208W
15	-	771021	772133	1113	YOR230W
15	-	804349	804781	433	YOR253W
15	-	837661	838165	505	YOR274W
15	-	881277	882429	1153	YOR301W
15	-	883389	883949	561	YOR303W
16	+	242369	242457	89	YPL163C
16	+	243193	244217	1025	YPL162C
16	+	259713	260953	1241	YPL154C
16	+	279673	279825	153	YPL145C
16	+	363875	364211	337	YPL099C
16	+	368787	369435	649	YPL095C
16	+	379179	381171	1993	YPL089C
16	+	454475	454547	73	YPL055C
16	+	492003	492883	881	YPL031C
16	+	515139	515667	529	YPL019C
16	+	565747	566587	841	YPR005C
16	+	579723	579939	217	YPR010C
16	+	586523	588139	1617	YPR014C
16	+	620171	621267	1097	YPR027C
16	+	638475	638667	193	YPR033C
16	+	693331	694211	881	YPR074C
16	+	697555	698371	817	YPR078C
16	+	76705	78609	1905	YPL249C
16	+	79577	80665	1089	YPL248C
16	+	811027	812355	1329	YPR138C
16	+	868739	869579	841	YPR163C
16	+	924291	928339	4049	YPR194C, YPR195C
16	+	95457	96401	945	YPL241C
16	-	114485	116357	1873	YPL230W
16	-	117181	117261	81	YPL229W
16	-	145525	146781	1257	YPL216W
16	-	161029	161269	241	YPL207W
16	-	164981	165533	553	YPL204W
16	-	303221	303365	145	YPL131W
16	-	340149	340413	265	YPL111W
16	-	371959	372319	361	YPL093W
16	-	40381	42733	2353	YPL265W
16	-	407270	407495	226	YPL079W
16	-	455799	456671	873	YPL054W
16	-	498431	498871	441	YPL028W
16	-	522575	522687	113	YPL016W
16	-	556359	557391	1033	YPR001W
16	-	642151	642415	265	YPR035W
16	-	786919	787583	665	YPR124W
16	-	798015	799023	1009	YPR134W
16	-	799783	800391	609	YPR135W
16	-	834919	835095	177	YPR154W
16	-	859439	859687	249	YPR159W
16	-	908135	908215	81	YPR185W
16	-	921351	922719	1369	YPR192W
17	-	59565	59637	73	21S_rRNA

## Sheet: 135 unannotated intergenic
chr	strand	start	end	length
1	+	198927	199543	617			cell cycle-regulated intergenic transcripts
2	+	251608	252112	505
2	+	254640	254864	225
2	+	341504	341904	401
2	+	362864	364376	1513
2	+	395079	395255	177
2	+	430975	431591	617
2	+	532544	532992	449
2	+	697872	698320	449
2	+	785448	786384	937
2	+	807368	808096	729
2	-	169555	169915	361
2	-	624308	624764	457
2	-	786476	786860	385
3	+	30865	31217	353
3	+	157801	158321	521
3	+	298657	299545	889
3	+	300081	300577	497
3	-	176597	176901	305
4	+	49921	50857	937
4	+	80713	82633	1921
4	+	122001	122073	73
4	+	216041	216145	105
4	+	220985	221489	505
4	+	407625	408041	417
4	+	544098	544666	569
4	+	652666	652770	105
4	+	690994	691426	433
4	+	1080803	1081035	233
4	+	1157531	1158987	1457
4	+	1166643	1166907	265
4	+	1174507	1174851	345
4	+	1200827	1201355	529
4	+	1500731	1501027	297
4	+	1521139	1521891	753
4	-	411429	411541	113
4	-	443805	444173	369
4	-	458109	458229	121
4	-	470853	471493	641
4	-	506510	507078	569
4	-	544966	545926	961
4	-	980287	980815	529
4	-	1018103	1019103	1001
4	-	1340831	1342151	1321
4	-	1385423	1385759	337
5	+	11441	11921	481
5	+	268881	269313	433
5	+	504017	504777	761
5	+	554145	556017	1873
5	-	8565	9733	1169
5	-	51821	52301	481
5	-	187029	188061	1033
6	+	47921	48545	625
6	-	87469	87645	177
6	-	97653	97997	345
6	-	221412	221485	74
6	-	262509	263557	1049
7	+	166923	167347	425
7	+	422147	422843	697
7	+	660099	661395	1297
7	+	826923	827331	409
7	+	994362	994906	545
7	+	1082946	1083442	497
7	-	139655	140023	369
7	-	323263	324535	1273
7	-	522911	523399	489
7	-	715103	715655	553
7	-	810711	811367	657
7	-	859495	859567	73
7	-	999622	1000782	1161
8	+	11241	11505	265
8	+	516691	516995	305
8	-	202605	204205	1601
9	+	35049	36849	1801
9	+	39041	39129	89
9	+	127465	127649	185
9	+	249681	249769	89
9	+	387121	388425	1305
9	-	385789	386517	729
9	-	427405	429293	1889
10	-	116749	117101	353
10	-	172685	172861	177
10	-	539661	540397	737
10	-	606013	607125	1113
11	+	18665	21137	2473
11	+	115116	115388	273
11	+	151228	152852	1625
11	-	136072	137608	1537
11	-	270440	271336	897
11	-	350712	350832	121
11	-	430384	430768	385
11	-	649626	649946	321
12	+	230809	231201	393
12	+	433865	434137	273
12	+	449753	450609	857
12	+	490921	491769	849
12	-	603405	603821	417
12	-	792091	792883	793
12	-	949235	949931	697
12	-	1030035	1030555	521
13	+	13521	14033	513
13	+	119449	119945	497
13	+	480865	481185	321
13	+	540505	540585	81
13	+	610481	610921	441
13	-	46021	46445	425
13	-	433461	434173	713
13	-	465245	465661	417
13	-	731477	732093	617
13	-	762069	763101	1033
13	-	807781	808109	329
14	+	355841	356361	521
14	+	500929	501121	193
14	+	604274	604682	409
14	+	629186	629482	297
14	+	724498	725786	1289
14	-	335173	335901	729
15	+	701849	703033	1185
15	+	978537	979945	1409
15	+	1003969	1004457	489
15	+	1019065	1019929	865
15	-	39069	40205	1137
15	-	349077	349565	489
15	-	969453	970013	561
15	-	981037	981453	417
16	+	286673	286993	321
16	+	607547	608435	889
16	+	928739	930907	2169
16	-	21077	21885	809
16	-	347671	348295	625
16	-	582231	582543	313
16	-	781319	781663	345
16	-	828663	829503	841
16	-	930207	931119	913
16	-	936087	937047	961
