# Supplementary material for: High-resolution transcription atlas of the mitotic cell cycle in budding yeast
Source: Genome Biol. 2010 Mar 1;11(3):R24. doi: 10.1186/gb-2010-11-3-r24 (PMC2864564; doi:10.1186/gb-2010-11-3-r24)
Supplement: Additional file 7 — A table listing the categories of 37 periodic and 43 non-periodic antisense transcripts. Excel table sheet 1 lists 37 periodic antisense transcripts and sheet 2 lists 43 non-periodic antisense transcripts, each characterized by genomic position, length, overlapping sense feature, function of the opposite sense counterpart according to the Saccharomyces Genome Database, and peak time of expression (cycling 37 antisense transcripts only). [file gb-2010-11-3-r24-S7.xls]

## Sheet: 37 periodic antisense
overlapping sense transcript	gene name	peak	chr	strand	start	end	length	function of the sense counterpart (SGD description)	sense cycling
YJR146W, YJR147W	HMS2	0	10	-	703349	705149	1801	Protein with similarity to heat shock transcription factors; overexpression suppresses the pseudohyphal filamentation defect of a diploid mep1 mep2 homozygous null mutant	yes
YEL041W	YEF1	8	5	-	76101	77413	1313	ATP-NADH kinase; phosophorylates both NAD and NADH; homooctameric structure consisting of 60-kDa subunits; sequence similarity to Utr1p and Pos5p; overexpression complements certain pos5 phenotypes	no
YIL166C		8	9	+	31185	32561	1377	Putative protein with similarity to the allantoate permease (Dal5p) subfamily of the major facilitator superfamily; mRNA expression is elevated by sulfur limitation; YIL166C is a non-essential gene	no
YDL128W	VCX1	11	4	-	232869	233909	1041	Vacuolar H+/Ca2+ exchanger involved in control of cytosolic Ca2+ concentration; has similarity to sodium/calcium exchangers, including the bovine Na+/Ca2+,K+ antiporter	no
YOR026W	BUB3	14	15	-	380333	380469	NA	Kinetochore checkpoint WD40 repeat protein that localizes to kinetochores during prophase and metaphase, delays anaphase in the presence of unattached kinetochores; forms complexes with Mad1p-Bub1p and with Cdc20p, binds Mad2p and Mad3p	no
YLR030W, YLR031W		15	12	-	203261	204717	1457	Putative protein of unknown function	no
YLR050C		15	12	+	245577	246177	601	Putative protein of unknown function; green fluorescent protein (GFP)-fusion protein localizes to the endoplasmic reticulum; YLR050C is not an essential gene	yes
YHR177W		16	8	-	456343	458487	2145	Putative protein of unknown function	no
YKL221W	MCH2	16	11	-	6205	7749	1545	Protein with similarity to mammalian monocarboxylate permeases, which are involved in transport of monocarboxylic acids across the plasma membrane; mutant is not deficient in monocarboxylate transport	no
YPR134W	MSS18	17	16	-	798015	799023	1009	Nuclear encoded protein needed for efficient splicing of mitochondrial COX1 aI5beta intron; mss18 mutations block cleavage of 5' exon - intron junction; phenotype of intronless strain suggests additional functions	no
YLR341W	SPO77	18	12	-	807211	808699	1489	Meiosis-specific protein of unknown function, required for spore wall formation during sporulation; dispensable for both nuclear divisions during meiosis	no
YMR178W		21	13	-	618389	619429	1041	Putative protein of unknown function; green fluorescent protein (GFP)-fusion protein localizes to both the cytoplasm and nucleus and is induced in response to the DNA-damaging agent MMS; YMR178W is not an essential gene	no
YPL162C		21	16	+	243193	244217	1025	Putative protein of unknown function; green fluorescent protein (GFP)-fusion protein localizes to the membrane of vacuole with cell cycle-correlated morphology	yes
YKL101W	HSL1	23	11	-	251040	251384	345	Nim1p-related protein kinase that regulates the morphogenesis and septin checkpoints; associates with the assembled septin filament; required along with Hsl7p for bud neck recruitment, phosphorylation, and degradation of Swe1p	yes
YDR135C	YCF1	23	4	+	722298	723026	729	Vacuolar glutathione S-conjugate transporter of the ATP-binding cassette family, has a role in detoxifying metals such as cadmium, mercury, and arsenite; also transports unconjugated bilirubin; similar to human cystic fibrosis protein CFTR	no
YMR253C		23	13	+	775985	776769	NA	Putative protein of unknown function; green fluorescent protein (GFP)-fusion protein localizes to the cytoplasm in a punctate pattern; YMR253C is not an essential gene	yes
YDR221W	GTB1	25	4	-	908055	909407	1353	Glucosidase II beta subunit, forms a complex with alpha subunit Rot2p, involved in removal of two glucose residues from N-linked glycans during glycoprotein biogenesis in the ER	no
YHR142W	CHS7	29	8	-	383677	384573	897	Protein of unknown function, involved in chitin biosynthesis by regulating Chs3p export from the ER	no
YAR035W	YAT1	29	1	-	189427	191819	2393	Outer mitochondrial carnitine acetyltransferase, minor ethanol-inducible enzyme involved in transport of activated acyl groups from the cytoplasm into the mitochondrial matrix; phosphorylated	no
YPL230W	USV1	31	16	-	114485	116357	NA	Putative transcription factor containing a C2H2 zinc finger; mutation affects transcriptional regulation of genes involved in protein folding, ATP binding, and cell wall biosynthesis	yes
YIL063C	YRB2	34	9	+	243633	243929	NA	Protein of unknown function involved in nuclear processes of the Ran-GTPase cycle; involved in nuclear protein export; contains Ran Binding Domain and FxFG repeats; interacts with Srm1p, GTP-Gsp1p, Rna1p and Crm1p; is not essential	no
YPL249C	GYP5	38	16	+	76705	78609	NA	GTPase-activating protein (GAP) for yeast Rab family members, involved in ER to Golgi trafficking; exhibits GAP activity toward Ypt1p that is stimulated by Gyl1p, also acts on Sec4p; interacts with Gyl1p, Rvs161p and Rvs167p	no
YCR042C	TAF2	43	3	+	202729	204209	1481	TFIID subunit (150 kDa), involved in RNA polymerase II transcription initiation	yes
YJL157C	FAR1	43	10	+	123737	125449	1713	Cyclin-dependent kinase inhibitor that mediates cell cycle arrest in response to pheromone; also forms a complex with Cdc24p, Ste4p, and Ste18p that may specify the direction of polarized growth during mating; potential Cdc28p substrate	yes
YML087C		49	13	+	94457	95585	NA	Putative protein of unknown function	no
YNL134C		51	14	+	372473	374273	1801	Putative protein of unknown function with similarity to dehydrogenases from other model organisms; green fluorescent protein (GFP)-fusion protein localizes to both the cytoplasm and nucleus and is induced by the DNA-damaging agent MMS	no
YHR139C	SPS100	53	8	+	378137	380073	1937	Protein required for spore wall maturation; expressed during sporulation; may be a component of the spore wall	no
YOR097C		57	15	+	506945	507817	873	Putative protein of unknown function; identified as interacting with Hsp82p in a high-throughput two-hybrid screen; YOR097C is not an essential gene	no
YBR067C	TIP1	58	2	+	372119	372543	425	Major cell wall mannoprotein with possible lipase activity; transcription is induced by heat- and cold-shock; member of the Srp1p/Tip1p family of serine-alanine-rich proteins	yes
YKL127W	PGM1	66	11	-	203832	204600	769	Phosphoglucomutase, minor isoform; catalyzes the conversion from glucose-1-phosphate to glucose-6-phosphate, which is a key step in hexose metabolism	no
YGL021W	ALK1	68	7	-	454935	455087	NA	Protein kinase; accumulation and phosphorylation are periodic during the cell cycle; phosphorylated in response to DNA damage; contains characteristic motifs for degradation via the APC pathway; similar to Alk2p and to mammalian haspins	yes
YPR135W	CTF4	74	16	-	799783	800391	609	Chromatin-associated protein, required for sister chromatid cohesion; interacts with DNA polymerase alpha (Pol1p) and may link DNA synthesis to sister chromatid cohesion	yes
YBR180W	DTR1	75	2	-	590100	591348	1249	Multidrug resistance dityrosine transporter of the major facilitator superfamily, essential for spore wall synthesis, facilitates the translocation of bisformyl dityrosine through the prospore membrane	no
YPR194C, YPR195C	OPT2	78	16	+	924291	928339	4049	Oligopeptide transporter; member of the OPT family, with potential orthologs in S. pombe and C. albicans	no
YJL078C	PRY3	80	10	+	291913	293537	1625	Protein of unknown function, has similarity to Pry1p and Pry2p and to the plant PR-1 class of pathogen related proteins	yes
YNL300W		82	14	-	65757	66037	281	Glycosylphosphatidylinositol-dependent cell wall protein, expression is periodic and decreases in respone to ergosterol perturbation or upon entry into stationary phase; depletion increases resistance to lactic acid	yes
YMR181C		82	13	+	623585	625281	NA	Protein of unknown function; mRNA transcribed as part of a bicistronic transcript with a predicted transcriptional repressor RGM1/YMR182C; mRNA is destroyed by nonsense-mediated decay (NMD); YMR181C is not an essential gene	no

## Sheet: 43 non-periodic antisense
opposite sense transcript	gene name	chr	strand	start	end	length	(SGD description) function of the sense counterpart
YBR086C	IST2	2	+	420247	420615	369	Plasma membrane protein that may be involved in osmotolerance, localizes to the mother cell in small-budded cells and to the bud in medium- and large-budded cells
YBR092C	PHO3	2	+	427911	428975	1065	Constitutively expressed acid phosphatase similar to Pho5p; brought to the cell surface by transport vesicles; hydrolyzes thiamin phosphates in the periplasmic space, increasing cellular thiamin uptake; expression is repressed by thiamin
YBL029W		2	-	166467	166947	481	Non-essential protein of unknown function
YDR326C	YSP2	4	+	1123955	1124531	577	Protein involved in programmed cell death; mutant shows resistance to cell death induced by amiodarone or intracellular acidification
YDL074C	BRE1	4	+	323929	324393	465	E3 ubiquitin ligase for Rad6p, required for the ubiquitination of histone H2B, recruitment of Rad6p to promoter chromatin and subsequent methylation of histone H3 (on K4 and K79), contains RING finger domain
YDR501W	PLM2	4	-	1451311	1452815	1505	Protein required for partitioning of the 2-micron plasmid
YER158C		5	+	490073	491057	985	Protein of unknown function, has similarity to Afr1p; potentially phosphorylated by Cdc28p
YGL200C	EMP24	7	+	122811	123107	297	Integral membrane component of endoplasmic reticulum-derived COPII-coated vesicles, which function in ER to Golgi transport
YGL037C	PNC1	7	+	427435	427955	521	Nicotinamidase that converts nicotinamide to nicotinic acid as part of the NAD(+) salvage pathway, required for life span extension by calorie restriction; PNC1 expression responds to all known stimuli that extend replicative life span
YGL028C	SCW11	7	+	442115	442955	841	Cell wall protein with similarity to glucanases; may play a role in conjugation during mating based on its regulation by Ste12p
YGR189C	CRH1	7	+	877483	877811	329	Putative chitin transglycosidase, cell wall protein that functions in the transfer of chitin to beta(1-6)glucan; localizes to sites of polarized growth; expression is induced under cell wall stress conditions
YGR041W	BUD9	7	-	577383	579287	1905	Protein involved in bud-site selection; diploid mutants display a unipolar budding pattern instead of the wild-type bipolar pattern, and bud at the distal pole
YGR145W	ENP2	7	-	783071	783311	241	Essential nucleolar protein of unknown function; contains WD repeats, interacts with Mpp10p and Bfr2p, and has homology to Spb1p
YHR061C	GIC1	8	+	221784	222712	929	Protein of unknown function involved in initiation of budding and cellular polarization, interacts with Cdc42p via the Cdc42/Rac-interactive binding (CRIB) domain
YHR110W	ERP5	8	-	332388	332580	193	Protein with similarity to Emp24p and Erv25p, member of the p24 family involved in ER to Golgi transport
YHR143W	DSE2	8	-	385749	386461	713	Daughter cell-specific secreted protein with similarity to glucanases, degrades cell wall from the daughter side causing daughter to separate from mother; expression is repressed by cAMP
YIL011W	TIR3	9	-	333653	334517	865	Cell wall mannoprotein of the Srp1p/Tip1p family of serine-alanine-rich proteins; expressed under anaerobic conditions and required for anaerobic growth
YJL079C	PRY1	10	+	289873	290665	793	Protein of unknown function, has similarity to Pry2p and Pry3p and to the plant PR-1 class of pathogen related proteins
YJL196C	ELO1	10	+	67865	68689	825	Elongase I, medium-chain acyl elongase, catalyzes carboxy-terminal elongation of unsaturated C12-C16 fatty acyl-CoAs to C16-C18 fatty acids
YJL105W	SET4	10	-	226221	226557	337	Protein of unknown function, contains a SET domain
YJL051W	IRC8	10	-	340493	342141	1649	Bud tip localized protein of unknown function; mRNA is targeted to the bud by a She2p dependent transport system; mRNA is cell cycle regulated via Fkh2p, peaking in G2/M phase; null mutant displays increased levels of spontaneous Rad52p foc
YKL164C	PIR1	11	+	141764	142852	1089	O-glycosylated protein required for cell wall stability; attached to the cell wall via beta-1,3-glucan; mediates mitochondrial translocation of Apn1p; expression regulated by the cell integrity pathway and by Swi5p during the cell cycle
YLR042C		12	+	230041	230489	449	Protein of unknown function; localizes to the cytoplasm; YLL042C is not an essential gene
YLR121C	YPS3	12	+	388889	390409	1521	Aspartic protease, attached to the plasma membrane via a glycosylphosphatidylinositol (GPI) anchor
YLR194C		12	+	540785	541601	817	Structural constituent of the cell wall attached to the plasma membrane by a GPI-anchor; expression is upregulated in response to cell wall stress
YLR286C	CTS1	12	+	709529	709665	137	Endochitinase, required for cell separation after mitosis; transcriptional activation during the G1 phase of the cell cycle is mediated by transcription factor Ace2p
YLR342W	FKS1	12	-	809779	810203	425	Catalytic subunit of 1,3-beta-D-glucan synthase, functionally redundant with alternate catalytic subunit Gsc2p; binds to regulatory subunit Rho1p; involved in cell wall synthesis and maintenance; localizes to sites of cell wall remodeling
YLR342W		12	-	811115	811467	353
YLR342W		12	-	812923	813707	785
YML125C	PGA3	13	+	20777	21761	985	Essential protein required for maturation of Gas1p and Pho8p, proposed to be involved in protein trafficking; GFP-fusion protein localizes to the endoplasmic reticulum; null mutants have a cell separation defect
YMR132C	JLP2	13	+	535009	535553	545	Protein of unknown function, contains sequence that closely resembles a J domain (typified by the E. coli DnaJ protein)
YMR011W	HXT2	13	-	288389	289685	1297	High-affinity glucose transporter of the major facilitator superfamily, expression is induced by low levels of glucose and repressed by high levels of glucose
YMR251W	GTO3	13	-	772749	773573	825	Omega class glutathione transferase; putative cytosolic localization
YNL024C		14	+	587490	588242	753	Putative protein of unknown function with seven beta-strand methyltransferase motif; green fluorescent protein (GFP)-fusion protein localizes to the cytoplasm; YNL024C is not an essential gene
YNR067C	DSE4	14	+	755362	756234	873	Daughter cell-specific secreted protein with similarity to glucanases, degrades cell wall from the daughter side causing daughter to separate from mothe
YNL072W	RNH201	14	-	490325	491173	849	Ribonuclease H2 catalytic subunit, removes RNA primers during Okazaki fragment synthesis; cooperates with Rad27p nuclease; homolog of mammalian RNAse HI (the S. cerevisiae homolog of mammalian RNAse HII is RNH1)
YNL046W		14	-	542214	542798	585	Putative protein of unknown function; expression depends on Swi5p; GFP-fusion protein localizes to the endoplasmic reticulum; deletion confers sensitivity to 4-(N-(S-glutathionylacetyl)amino) phenylarsenoxide (GSAO)
YNR004W		14	-	635894	636718	825	Putative protein of unknown function; haploid disruptant exhibits slow growth rate on glucose-minimal medium at 15 C
YOR008C	SLG1	15	+	341273	341649	377	Sensor-transducer of the stress-activated PKC1-MPK1 kinase pathway involved in maintenance of cell wall integrity; involved in organization of the actin cytoskeleton; secretory pathway Wsc1p is required for the arrest of secretion response
YOL154W	ZPS1	15	-	34581	35629	1049	Putative GPI-anchored protein; transcription is induced under low-zinc conditions, as mediated by the Zap1p transcription factor, and at alkaline pH
YOR274W	MOD5	15	-	837661	838165	505	Delta 2-isopentenyl pyrophosphate:tRNA isopentenyl transferase, required for biosynthesis of the modified base isopentenyladenosine in mitochondrial and cytoplasmic tRNAs; gene is nuclear and encodes two isozymic forms
YPL163C	SVS1	16	+	242369	242457	89	Cell wall and vacuolar protein, required for wild-type resistance to vanadate
YPL241C	CIN2	16	+	95457	96401	945	GTPase-activating protein (GAP) for Cin4p; tubulin folding factor C involved in beta-tubulin (Tub2p) folding; mutants display increased chromosome loss and benomyl sensitivity; deletion complemented by human GAP, retinitis pigmentosa 2
