# Supplementary material for: High-resolution transcription atlas of the mitotic cell cycle in budding yeast
Source: Genome Biol. 2010 Mar 1;11(3):R24. doi: 10.1186/gb-2010-11-3-r24 (PMC2864564; doi:10.1186/gb-2010-11-3-r24)
Supplement: Additional file 9 — A table listing pairs of pairs of divergent transcripts from a bidirectional promoter. Each transcript in a pair is characterized by the genomic location, category and gene name. [file gb-2010-11-3-r24-S9.xls]

## Sheet: pairs of divergent transcripts
genomic coordinates (chr/strand/start/end)		category of transcripts		gene names
upstream transcript	downstream transcript	upstream transcript	downstream transcript	upstream transcript	downstream transcript
1|-|156939-158675	1|+|158879-159847	CDS	CDS	RFA1	SEN34
2|-|205972-206972	2|+|207176-209048	CDS	CDS	YBL010C	ALK2
4|-|275237-276637	4|+|276793-280185	CDS	CDS	QRI1	POL3
5|-|213917-214773	5|+|214993-217801	CDS	CDS	YPT31	FIR1
5|-|450005-451333	5|+|451529-453137	CDS	CDS	YER139C	YER140W
6|-|205869-207197	6|+|207409-208313	CDS	CDS	YFR026C	ECO1
7|-|331167-334639	7|+|334851-337571	CDS	CDS	PAN2	SPC105
7|-|686007-687695	7|+|687843-689843	CDS	CDS	ESP1	TEL2
8|-|399349-401005	8|+|401337-402049	CDS	CDS	YHR151C	SPO12
8|-|401557-402677	8|+|402929-405313	CDS	CDS	SPO16	RTT107
8|-|482439-483871	8|+|484027-484795	CDS	CDS	GPI16	PTH1
10|-|299125-302781	10|+|303009-304105	CDS	CDS	SMC3	JEM1
11|-|347000-348856	11|+|349092-350660	CDS	CDS	ELM1	YKL047W
12l-l343990-345942	12l+l346???-N/A	CDS	unannotated intergenic / CDS	CDC45	unannotated intergenic/YLR104W
12|-|607461-609549	12|+|609737-612297	CDS	CDS	EST1	TOP3
12|-|689085-691253	12|+|691529-693857	CDS	CDS	PIG1	CDC46
13|-|148909-151661	13|+|151809-152841	CDS	CDS	PIF1	OGG1
13|-|229701-230781	13|+|231017-233265	CDS	CDS	UNG1	YML020W
14l-l539910-541880	14l+l542303-542821	CDS	CDS	SLM2	YNL046W
14|-|51813-52461	14|+|52617-53977	CDS	CDS	ZIM17	STB1
14|-|147045-147973	14|+|148209-151657	CDS	CDS	YIF1	POL2
14|-|322557-323581	14|+|323769-325137	CDS	CDS	BNI5	YNL165W
15|-|198485-198741	15|+|198937-200393	CDS	CDS	NBA1	NUF2
15|-|476885-479221	15|+|479465-481825	CDS	CDS	STC2	WHI5, YOR084W
15|-|559917-560709	15|+|560913-561521	CDS	CDS	IAH1	RGA1
15|-|766741-767997	15|+|768337-769985	CDS	CDS	YOR228C	WTM2
15|-|1035069-1036533	15|+|1036793-1038665	CDS	CDS	NDD1	NUD1
16|-|156197-157557	16|+|157833-159129	CDS	CDS	IPL1	RKM1
16|-|887863-888727	16|+|888955-891003	CDS	CDS	YPR174C	DPB2
7|-|966086-968654	7|+|968842-970506	CDS	unannotated antisense	KEL2	PEX21
12|-|243781-245221	12|+|245577-246177	CDS	unannotated antisense	YLR049C	YLR050C
4|-|79317-80469	4|+|80713-82633	CDS	unannotated intergenic	YDL211C	no name
11|-|17421-18365	11|+|18665-21137	CDS	unannotated intergenic	SRY1	no name
16|-|285365-286301	16|+|286673-286993	CDS	unannotated intergenic	YPL141C	no name
4|-|908055-909407	4|+|909547-911307	unannotated antisense	CDS	GTB1	YDR222W
12|-|203261-204717	12|+|205001-208513	unannotated antisense	CDS	YLR030W,YLR031W	RAD5
13|-|618389-619429	13|+|619793-620441	unannotated antisense	CDS	YMR178W	SPT21
16|-|798015-799023	16|+|799195-800227	unannotated antisense	CDS	MSS18	CTF4
4|-|443805-444173	4|+|444561-446161	unannotated intergenic	CDS	no name	MCD1
4|-|1018103-1019103	4|+|1019267-1020243	unannotated intergenic	CDS	no name	RNH202
4|-|1340831-1342151	4|+|1342395-1344251	unannotated intergenic	CDS	no name	DOT1
5|-|187029-188061	5|+|188257-189073	unannotated intergenic	CDS	no name	BIM1
