# Supplementary material for: High-resolution transcription atlas of the mitotic cell cycle in budding yeast
Source: Genome Biol. 2010 Mar 1;11(3):R24. doi: 10.1186/gb-2010-11-3-r24 (PMC2864564; doi:10.1186/gb-2010-11-3-r24)
Supplement: Additional file 12 — A contingency table for sense-antisense transcript overlap. [file gb-2010-11-3-r24-S12.xls]

## Sheet: table S4
type of sense and antisense transcripts overlap	both cycle	antisense only cycles	sense only cycles	none cycles	total
antisense contained within sense	8	6	20	207	241
antisense includes sense	2	5	5	32	44
antisense overlaps 3' end of sense	1	4	3	89	97
antisense overlaps 5' end of sense	1	4	15	90	110
overlaps two genes	1	5	0	25	31
total	13	24	43	443	523
expected values:
	both cycle	antisense only cycles	sense only cycles	none cycles	total
antisense contained within sense	5.99	11.01	19.8	204	241
antisense includes sense	1.09	2.02	3.62	37.3	44
antisense overlaps 3' end of sense	2.41	4.45	7.98	82.2	97
antisense overlaps 5' end of sense	2.73	5.05	9.04	93.2	110
overlaps two genes	0.771	1.42	2.55	26.3	31
total	13	24	43	443	523
