# Supplementary material for: High-resolution transcription atlas of the mitotic cell cycle in budding yeast
Source: Genome Biol. 2010 Mar 1;11(3):R24. doi: 10.1186/gb-2010-11-3-r24 (PMC2864564; doi:10.1186/gb-2010-11-3-r24)
Supplement: Additional file 14 — A table listing the 109 periodic ORFs identified in our study. [file gb-2010-11-3-r24-S14.xlsx]

## Sheet: Sheet1
ADI1
ALR2
AST1
BRE1
BRN1
BST1
CDC8
COX18
CTF3
DAS2
DBP9
DIN7
DPM1
GDB1
GIT1
GPI16
GRH1
HEF3
HMS2
HPA3
HSH49
IMP3
INM1
JNM1
KAR1
LOC1
LYS1
MAK16
MAL11
MMS4
MOD5
MRD1
MTC4
MTF2
MTW1
MUC1
NOB1
NOP15
NOP8
NPP2
PAN2
PDR3
PET122
PET54
PEX6
POR1
PPE1
PPT2
PTH1
RAD17
RAS1
RMT2
RRM3
RRP8
RTR1
RTT105
SAC7
SAS10
SCS3
SET4
SHE3
SIW14
SPC24
SRB7
THI7
TIR1
TOS1
TRI1
UBP13
USV1
UTP4
XBP1
YBL029W
YBL068W-A
YBR085C-A
YBR241C
YCR024C-B
YCR095W-A
YDR183C-A
YDR348C
YDR514C
YER053C-A
YER140W
YER158C
YFL052W
YFL054C
YFR026C
YGR068C
YIL092W
YJL077W-B
YJL218W
YJR116W
YJR146W
YLR042C
YLR312C-B
YLR363W-A
YMR001C-A
YMR102C
YMR304C-A
YNG1
YNL024C
YNL146C-A
YNR004W
YOL159C-A
YOR262W
YPL162C
YPT31
YSP2
ZPS1
